# Supplementary material for: Synthesis and Anti-Proliferative Activity of 5-Benzoyl and 5-Benzylhydroxy Derivatives of 3-Amino-2-Arylcarboxamido-Thieno[2-3-b]Pyridines
Source: Int J Mol Sci. 2023 Jul 13;24(14):11407. doi: 10.3390/ijms241411407 (PMC10380547; doi:10.3390/ijms241411407)
Supplement: Supplementary file 1 [file ijms-24-11407-s001.zip]

Archive with 1 entries (1 files):
- ijms-2448661-supplementary.pdf
